# Supplementary material for: Chromosome studies in the aquatic monocots of Myanmar: A brief review with additional records
Source: Biodivers Data J. 2014 May 13;(2):e1069. doi: 10.3897/BDJ.2.e1069 (PMC4040401; doi:10.3897/BDJ.2.e1069)
Supplement: XML Treatment for Sagittaria [file BDJ.2.e1069-treatment5.xml]

<!DOCTYPE tp:taxon-treatment
  PUBLIC "-//TaxonX//DTD Taxonomic Treatment Publishing DTD v0 20100105//EN" "tax-treatment-NSO.dtd">
<tp:taxon-treatment xmlns:tp="http://www.plazi.org/taxpub"><tp:treatment-meta><mixed-citation publication-type="journal"><person-group><name><surname>Ito</surname><given-names>Yu</given-names></name><name><surname>Tanaka</surname><given-names>Nobuyuki</given-names></name></person-group><article-title>Chromosome studies in the aquatic monocots of Myanmar: A brief review with additional records</article-title><source>Biodivers Data J</source><day>13</day><month>5</month><year>2014</year><volume>2014</volume><issue>2</issue><pub-id pub-id-type="doi">10.3897/BDJ.2.e1069</pub-id></mixed-citation></tp:treatment-meta><tp:nomenclature><tp:taxon-name>
              <tp:taxon-name-part taxon-name-part-type="genus">Sagittaria</tp:taxon-name-part>
            </tp:taxon-name><tp:taxon-authority>L., 1753</tp:taxon-authority></tp:nomenclature></tp:taxon-treatment>
