# Supplementary material for: Chromosome studies in the aquatic monocots of Myanmar: A brief review with additional records
Source: Biodivers Data J. 2014 May 13;(2):e1069. doi: 10.3897/BDJ.2.e1069 (PMC4040401; doi:10.3897/BDJ.2.e1069)
Supplement: XML Treatment for Nechamandra alternifolia [file BDJ.2.e1069-treatment11.xml]

<!DOCTYPE tp:taxon-treatment
  PUBLIC "-//TaxonX//DTD Taxonomic Treatment Publishing DTD v0 20100105//EN" "tax-treatment-NSO.dtd">
<tp:taxon-treatment xmlns:tp="http://www.plazi.org/taxpub"><tp:treatment-meta><mixed-citation publication-type="journal"><person-group><name><surname>Ito</surname><given-names>Yu</given-names></name><name><surname>Tanaka</surname><given-names>Nobuyuki</given-names></name></person-group><article-title>Chromosome studies in the aquatic monocots of Myanmar: A brief review with additional records</article-title><source>Biodivers Data J</source><day>13</day><month>5</month><year>2014</year><volume>2014</volume><issue>2</issue><pub-id pub-id-type="doi">10.3897/BDJ.2.e1069</pub-id></mixed-citation></tp:treatment-meta><tp:nomenclature><tp:taxon-name><tp:taxon-name-part taxon-name-part-type="genus">Nechamandra</tp:taxon-name-part> <tp:taxon-name-part taxon-name-part-type="species">alternifolia</tp:taxon-name-part></tp:taxon-name><tp:taxon-authority>(Roxb.) Thwaites, 1864</tp:taxon-authority></tp:nomenclature><tp:treatment-sec sec-type="materials"><title>Materials</title><list list-type="alpha-lower" list-content="occurrences"><list-item><p><bold>Type status:</bold> <named-content xmlns:xlink="http://www.w3.org/1999/xlink" content-type="dwc:typeStatus" xlink:type="simple">Other material</named-content>. <bold>Occurrence:</bold> recordedBy: <named-content xmlns:xlink="http://www.w3.org/1999/xlink" content-type="dwc:recordedBy" xlink:type="simple">Y. Ito</named-content>; <bold>Location:</bold> country: <named-content xmlns:xlink="http://www.w3.org/1999/xlink" content-type="dwc:country" xlink:type="simple">Myanmar</named-content>; stateProvince: <named-content xmlns:xlink="http://www.w3.org/1999/xlink" content-type="dwc:stateProvince" xlink:type="simple">Shan</named-content>; verbatimLocality: <named-content xmlns:xlink="http://www.w3.org/1999/xlink" content-type="dwc:verbatimLocality" xlink:type="simple">Near Yae Aye Kan Dam, Yae Aye Kan, Kalaw Township</named-content>; verbatimLatitude: <named-content xmlns:xlink="http://www.w3.org/1999/xlink" content-type="dwc:verbatimLatitude" xlink:type="simple">20°35'37"N</named-content>; verbatimLongitude: <named-content xmlns:xlink="http://www.w3.org/1999/xlink" content-type="dwc:verbatimLongitude" xlink:type="simple">96°31'46"E</named-content>; <bold>Event:</bold> eventDate: <named-content xmlns:xlink="http://www.w3.org/1999/xlink" content-type="dwc:eventDate" xlink:type="simple">26 Nov 2008</named-content>; <bold>Record Level:</bold> collectionID: <named-content xmlns:xlink="http://www.w3.org/1999/xlink" content-type="dwc:collectionID" xlink:type="simple">N. Tanaka &amp; al. 080058</named-content>; institutionCode: <named-content xmlns:xlink="http://www.w3.org/1999/xlink" content-type="dwc:institutionCode" xlink:type="simple">MBK, RAF, TI</named-content></p></list-item></list></tp:treatment-sec><tp:treatment-sec sec-type="Distribution"><title>Distribution</title><p>Bangladesh, China (Southern), India (Eastern, Northern, Southern), Myanmar, Nepal, Sri Lanka, Thailand, Vietnam; Yemen, and Sudan.</p></tp:treatment-sec><tp:treatment-sec sec-type="Notes"><title>Notes</title><p>Chromosome counts: 2n = 16 (Fig. <xref ref-type="fig" rid="F559414">4</xref>; After <xref ref-type="bibr" rid="B559860">Ito et al. 2009</xref>; reproduced with publisher's permission).</p></tp:treatment-sec><tp:treatment-sec><!--Section generated to contain objects referenced in tp:taxon-treatment.--><fig id="F559414" position="float" orientation="portrait"><label>Figure 4.</label><caption><p>Somatic chromosome of <italic><tp:taxon-name><tp:taxon-name-part taxon-name-part-type="genus">Nechamandra</tp:taxon-name-part> <tp:taxon-name-part taxon-name-part-type="species">alternifolia</tp:taxon-name-part></tp:taxon-name></italic>. Bar indicates 5 μm.</p></caption><graphic xmlns:xlink="http://www.w3.org/1999/xlink" xlink:href="biodiversity_data_journal-2-e1069-g004.png" position="float" orientation="portrait" xlink:type="simple"/></fig></tp:treatment-sec><ref-list><ref id="B559860"><element-citation xmlns:xlink="http://www.w3.org/1999/xlink" publication-type="article" xlink:type="simple"><person-group person-group-type="author"><name name-style="western"><surname>Ito</surname><given-names>Y.</given-names></name><name name-style="western"><surname>Ohi-Toma</surname><given-names>T.</given-names></name><name name-style="western"><surname>Tanaka</surname><given-names>Nb.</given-names></name><name name-style="western"><surname>Murata</surname><given-names>J.</given-names></name></person-group><year>2009</year><article-title>New or noteworthy plant collections from Myanmar (3) <italic><tp:taxon-name><tp:taxon-name-part taxon-name-part-type="genus">Caldesia</tp:taxon-name-part> <tp:taxon-name-part taxon-name-part-type="species">parnassifolia</tp:taxon-name-part></tp:taxon-name></italic>, <italic><tp:taxon-name><tp:taxon-name-part taxon-name-part-type="genus">Nechamandra</tp:taxon-name-part> <tp:taxon-name-part taxon-name-part-type="species">alternifolia</tp:taxon-name-part></tp:taxon-name></italic>, <italic><tp:taxon-name><tp:taxon-name-part taxon-name-part-type="genus">Potamogeton</tp:taxon-name-part> <tp:taxon-name-part taxon-name-part-type="species">maackianus</tp:taxon-name-part></tp:taxon-name></italic> and <italic><tp:taxon-name><tp:taxon-name-part taxon-name-part-type="genus">Potamogeton</tp:taxon-name-part> <tp:taxon-name-part taxon-name-part-type="species">octandrus</tp:taxon-name-part></tp:taxon-name></italic></article-title><source>The Journal of Japanese Botany</source><volume>84</volume><issue>6</issue><fpage>321</fpage><lpage>329</lpage></element-citation></ref></ref-list></tp:taxon-treatment>
